# Supplementary material for: First case of a reversed Parabothus taiwanensis Amaoka & Shen, 1993 from Taiwan (Pleuronectiformes: Bothidae), with first evidence of situs inversus viscerum in bothid
Source: PeerJ. 2024 Feb 23;12:e16829. doi: 10.7717/peerj.16829 (PMC10896090; doi:10.7717/peerj.16829)
Supplement: Supplemental Information 1 [file peerj-12-16829-s001.xlsx]

## Sheet: 工作表1
ID	NMMB-P38889	NMMB-P38874	NMMB-P25695	NMMB-P23219-1	NMMB-P23219-2	NMMB-P24854-1	NMMB-P24854-2	NMMB-P23272-large	NMMB-P23272-small	NMMB-P23232-1	NMMB-P23232-2	NMMB-P23232-3	NMMB-P23232-4
Sex	M	M	Juvenile	Juvenile	Juvenile or female	M	F	F	M	M	F	M	M
D fin	103	95	104	104	99	106	109	106	108	x	103	102	94
P fin (O)	13	12	13	12	13	12	12	13	13	12	11	12	12
P fin (B)	10	10	10	10	10	10	9	11	11	10	10	11	10
V fin (O)	6	6	6	6	6	6	6	6	6	6	6	6	6
V fin (B)	6	6	6	6	6	6	6	6	6	6	6	6	6
A fin	81	78	81	82	77	77	84	76	85	79	81	80	77
C fin	2 + 13 + 2	2+13+2	2+13+2	2+13+2	2+13+2	2+13+2	2+13+2	2+13+2	2+13+2	2+13+2	x	2+13+2	2+13+2
GR	0+8	0+8	0+8	0+7	0+7	0+8	0+7	0+7	0+7	0+7	0+7	0+7	0+7
LLS	60+3	64+?	62+3	63+3	60+4	59+4	59+3	60+3	61+3	59+3	57+?	62+4	59+4
VT	10 + 29 = 39	10 + 29 = 39	10 + 30 = 40	10 + 29 = 39	10 + 29 = 39	10 + 29 = 39	10 + 29 = 39	10 + 30 = 40	10 + 30 = 40	10 + 29 = 39	10 + 29 = 39	10 + 30 = 40	10 + 30 = 40
SL	95.15	96.9	74.9	74.44	85.4	115.77	122	129.47	115.84	110.18	106.44	99.87	92.67
HL	23.34	23.3	18.25	18.35	22.03	29.81	32.99	34.04	29.22	28.1	27.8	25.34	24.36
Body depth	41.67	43.98	32.95	31.68	39.15	53.67	52.91	57.9	48.15	49.03	44.8	43.43	37.19
Snout length	4.33	4.35	3.58	3.4	4.07	5.83	6.1	6.57	5.75	5.67	5.57	4.94	4.69
Upper-eye diameter	7.83	8.01	5.98	5.51	6.77	10.19	10.56	11.32	9.97	9.55	9.13	8.72	8.32
Lower-eye diameter	7.38	7.87	5.53	5.4	6.65	9.51	10.05	9.8	9.66	9.01	9.01	8.39	8.26
Interorbital width (Male)	2.87	2.92	-	-	-	5.19	-	-	4.03	4.02	-	2.97	2.17
Interorbital width (Female & Juvenile)	-	-	1.07	1.23	1.99	-	2.1	3.2	-	-	1.51	-
Ocular-side upper jaw	8.13	8.34	6.54	6.35	7.52	9.97	12.07	12.62	10.23	9.98	9.78	8.59	8.66
Blind-side upper jaw	7.68	8.45	6.4	6.15	7.46	9.44	11.97	12.75	10.56	10.38	10.14	8.89	8.52
Ocular-side lower jaw	10.94	11.46	8.64	8.52	10	13.59	15.18	15.57	13.74	13.33	12.98	11.93	11.76
Blind-side upper jaw	12.08	12.39	9.22	8.76	10.74	13.81	15.8	16.82	15.13	14	14.31	12.95	12.1
Caudal-peduncle width	10.14	9.8	7.79	7.49	9.01	12.61	12.68	13.57	11.39	12.03	11.41	10.68	9.26
Ocular-side pectoral-fin length	15.13	15.28	11.41	12.54	14.19	18.56	19.06	22.24	19.62	19.87	19.2	17.14	15.36
Blind-side pectoral-fin length	8.89	8.08	6.81	7.23	7.39	9.41	10.93	12.27	10.29	11.06	10.8	10.09	8
Ocular-side pelvic-fin base	7.61	8.06	6.12	5.31	7.13	9.94	10.52	10.93	9.99	9.21	9.7	8.49	8.01
Blind-side pelvic-fin base	3.69	3.89	3	2.82	4.02	5.68	4.99	5.25	5.02	4.47	4.3	3.9	4.36
Longest dorsal-fin ray	11.1	12.14	9.95	9.67	13.14	12.57	15.25	16.1	12.99	13.78	x	13.01	12.22
Longest anal-fin ray	12.35	13.69	9.71	9.79	12.75	12.73	14.82	15.12	x	13.22	13.6	12.92	11.98
Caudal-fin length	19.05	19.35	16.06	16.42	18.54	23.87	23.96	x	21.97	22.87	x	21.52	20.21
